# Supplementary material for: Workforce diversity in specialist physicians: Implications of findings for religious affiliation in Anaesthesia & Intensive Care
Source: PLoS One. 2023 Aug 23;18(8):e0288516. doi: 10.1371/journal.pone.0288516 (PMC10446200; doi:10.1371/journal.pone.0288516)
Supplement: S1 Data — (XLSX) [file pone.0288516.s002.xlsx]

## Sheet: Speciality&gender&ethnicity 
	Registered doctors who are on the Specialist and/or GP register
	Ref no: 21-138R
	Information correct as at 25 February 2021.
	Notes
	The tables show the number of registered doctors who are either on the Specialist or GP register; split by speciality group, gender and ethnicity.
	Registered doctors may or may not hold a licence to practise.
	In some cases we do not hold ethnicity information for the doctor, these are labelled as 'Not recorded'.
	Some doctors have have specialties in more than one specialty group.
	Some doctors are on both the GP register and Specialist register, these doctor will appear under both the GP and the Speciality Group.
				Specialty Group
	Gender	Ethnic Origin	GP	Anaesthetics and Intensive Care Medicine	Emergency Medicine	Medicine	Obstetrics and Gynaecology	Occupational medicine	Ophthalmology	Paediatrics	Pathology	Psychiatry	Public Health	Radiology	Surgery	Other
	Male	Asian or Asian British	8528	2127	513	7321	471	46	560	1308	352	2029	98	1395	3724	15
		Black or Black British	1177	151	72	756	259	11	31	161	75	339	31	84	338	<3
		Mixed	521	151	45	439	62	11	40	55	31	109	16	92	313	<3
		Not stated	627	146	24	331	37	9	43	46	33	105	13	92	270	-
		Other Ethnic Groups	643	238	61	987	199	5	101	138	84	208	8	185	640	3
		Not recorded	5449	728	126	2044	190	98	187	251	202	592	78	390	1317	9
		White	19213	6223	1229	13885	1351	371	1291	1686	1358	3562	535	2684	10009	49
				Specialty Group
	Gender	Ethnic Origin	GP	Anaesthetics and Intensive Care Medicine	Emergency Medicine	Medicine	Obstetrics and Gynaecology	Occupational medicine	Ophthalmology	Paediatrics	Pathology	Psychiatry	Public Health	Radiology	Surgery	Other
	Female	Asian or Asian British	7978	838	90	2632	1051	23	266	933	493	1149	98	658	317	14
		Black or Black British	1130	74	14	288	107	13	26	175	41	156	32	40	34	-
		Mixed	751	105	25	277	64	5	17	81	42	109	18	79	71	-
		Not stated	556	51	9	102	18	3	20	34	21	36	9	38	32	<3
		Other Ethnic Groups	625	84	11	346	90	<3	30	85	69	110	13	68	48	<3
		Not recorded	4535	329	54	948	193	29	53	272	145	401	90	212	176	-
		White	26580	3734	853	9576	1584	172	615	2891	1132	3368	590	1943	1933	24

## Sheet: Speciality&gender&religion
	Registered doctors who are either on the Specialist or GP register
	Ref no: 21-138R
	Information correct as at 25 February 2021.
	Notes
	The tables show the number of registered doctors who are either on the Specialist or GP register; split by speciality group, gender and religion.
	Registered doctors may or may not hold a licence to practise.
	In some cases we do not hold religion information for the doctor, these are labelled as 'Not recorded'.
	Some doctors have have specialties in more than one specialty group.
	Some doctors are on both the GP register and Specialist register, these doctor will appear under both the GP and the Speciality Group.
				Specialty Group
	Gender	Religion	GP	Anaesthetics and Intensive Care Medicine	Emergency Medicine	Medicine	Obstetrics and Gynaecology	Occupational medicine	Ophthalmology	Paediatrics	Pathology	Psychiatry	Public Health	Radiology	Surgery	Other
	Male	Buddhist	174	56	12	191	24	-	13	30	14	68	4	31	63	<3
		Christian - Baptist	167	27	11	89	9	3	10	20	3	26	6	17	64	-
		Christian - Brethren	19	4	-	16	-	-	<3	<3	<3	<3	<3	3	8	-
		Christian - Catholic	1424	553	125	1443	177	37	159	199	105	331	44	324	1257	7
		Christian - Church of England	1840	579	122	1325	169	61	88	188	103	221	46	209	995	-
		Christian - Church of Ireland	52	13	9	41	<3	<3	<3	3	<3	9	<3	11	34	-
		Christian - Church of Scotland	247	52	22	162	20	9	14	11	11	35	5	26	124	<3
		Christian - Free Presbyterian	7	3	-	14	<3	-	-	<3	-	-	-	<3	6	-
		Christian - Methodist	155	30	9	105	17	5	12	15	11	20	5	21	58	<3
		Christian - Other	847	266	67	881	234	10	203	157	75	247	23	152	1196	6
		Christian - Presbyterian	131	26	11	79	16	3	5	14	10	12	4	16	54	-
		Christian - Protestant	444	115	36	318	39	7	39	58	37	89	10	56	227	<3
		Hindu	1245	624	135	1580	123	8	115	442	72	497	13	316	933	3
		Jewish	168	38	10	252	14	<3	17	40	18	53	6	36	89	<3
		Muslim	1724	408	190	2127	180	12	160	268	100	376	14	347	1093	4
		No religion	4140	1664	377	3292	227	87	235	411	315	1051	140	661	1794	14
		Other	192	50	13	128	11	<3	19	26	13	77	8	37	98	-
		Prefer not to say	1875	554	90	1337	129	45	140	166	141	458	52	317	831	9
		Sikh	269	28	9	103	8	-	14	7	8	46	3	22	67	-
		Not recorded	21038	4674	822	12280	1168	258	1007	1587	1096	3326	393	2319	7620	31
				Specialty Group
	Gender	Religion	GP	Anaesthetics and Intensive Care Medicine	Emergency Medicine	Medicine	Obstetrics and Gynaecology	Occupational medicine	Ophthalmology	Paediatrics	Pathology	Psychiatry	Public Health	Radiology	Surgery	Other
	Female	Buddhist	165	31	3	163	15	<3	12	37	21	49	<3	26	12	<3
		Christian - Baptist	266	22	7	77	14	4	5	30	6	29	4	15	8	-
		Christian - Brethren	13	<3	-	3	-	-	-	5	<3	<3	-	-	<3	-
		Christian - Catholic	2071	434	78	1210	210	18	111	371	144	334	52	286	334	6
		Christian - Church of England	3302	450	122	1090	231	31	41	370	77	277	62	216	208	<3
		Christian - Church of Ireland	89	13	3	35	8	-	<3	10	4	10	3	5	11	-
		Christian - Church of Scotland	394	37	19	173	37	<3	8	32	8	51	8	21	19	<3
		Christian - Free Presbyterian	8	<3	-	4	<3	-	-	<3	<3	-	-	<3	-	-
		Christian - Methodist	258	27	9	83	14	<3	4	27	9	27	9	15	25	-
		Christian - Other	1378	216	43	635	159	7	123	276	87	225	25	134	233	<3
		Christian - Presbyterian	171	16	8	64	13	<3	6	24	3	14	3	7	20	-
		Christian - Protestant	459	75	16	169	42	8	21	103	26	82	3	46	39	<3
		Hindu	1261	209	16	531	335	7	68	265	124	258	13	150	48	<3
		Jewish	155	11	3	69	7	<3	5	26	8	45	6	11	8	-
		Muslim	1618	66	22	436	188	3	38	129	57	169	11	94	58	3
		No religion	5308	810	226	2046	339	25	109	549	248	832	144	407	379	11
		Other	180	21	5	90	20	<3	4	32	11	40	5	17	17	-
		Prefer not to say	2054	291	45	670	125	28	68	204	116	301	46	177	143	3
		Sikh	232	22	-	49	16	-	4	11	4	16	5	15	11	<3
		Not recorded	22773	2461	431	6572	1333	106	399	1969	988	2568	449	1395	1037	9
