# Supplementary material for: Workforce diversity in specialist physicians: Implications of findings for religious affiliation in Anaesthesia & Intensive Care
Source: PLoS One. 2023 Aug 23;18(8):e0288516. doi: 10.1371/journal.pone.0288516 (PMC10446200; doi:10.1371/journal.pone.0288516)
Supplement: S2 Data — (XLSX) [file pone.0288516.s003.xlsx]

## Sheet: Original data HEE
Count of ReligiousBelief	Column Labels
Row Labels	Atheism	Buddhism	Christianity	Hinduism	I do not wish to disclose my religious belief	Islam	Jainism	Judaism	Other	Sikhism	Grand Total
Acute Care Common Stem - Emergency Medicine CT1_ST1	270	19	261	77	141	207	<5	6	40	7	1030
2019 Round 1 - CT1/ST1 and Run Through	250	10	204	39	124	101	<5	6	36	6	777
2019 Round 1 Re Advert - CT1/ST1	20	9	57	38	17	106	<5		<5	<5	253
Acute Internal Medicine ST3	39	40	38	28	37	143		<5	8	<5	336
2019 Round 2 - ST3/ST4+	39	40	38	28	37	143		<5	8	<5	336
Allergy ST3	<5	<5	<5			<5					10
2019 Round 2 - ST3/ST4+	<5	<5	<5			<5					10
Anaesthetics CT1	462	18	350	54	271	94	<5	11	61	10	1333
2019 Round 1 - CT1/ST1 and Run Through	462	18	350	54	271	94	<5	11	61	10	1333
Anaesthetics ST3	208	<5	169	49	104	29	<5	<5	28	6	602
2019 Round 2 - ST3/ST4+	208	<5	169	49	104	29	<5	<5	28	6	602
Audio vestibular Medicine ST3			<5	<5		<5					7
2019 Round 2 - ST3/ST4+			<5	<5		<5					7
Cardiology ST3	47	27	87	30	52	137		<5	10	<5	397
2019 Round 2 - ST3/ST4+	47	27	87	30	52	137		<5	10	<5	397
Cardio-thoracic surgery ST1	17	<5	26	9	23	21		<5	<5		101
2019 Round 1 - CT1/ST1 and Run Through	17	<5	26	9	23	21		<5	<5		101
Cardio-thoracic surgery ST3	<5	<5	7	<5	<5	11			<5		35
2019 Round 1 - CT1/ST1 and Run Through	<5	<5	7	<5	<5	11			<5		35
Child and Adolescent Psychiatry ST1	16	<5	40	12	21	21	<5		<5	<5	120
2019 Round 1 - CT1/ST1 and Run Through	16	<5	40	12	21	21	<5		<5	<5	120
Child and Adolescent Psychiatry ST4	14	<5	17	6	7	11			8	<5	67
2019 Round 2 - ST3/ST4+	14	<5	17	6	7	11			8	<5	67
Clinical Genetics ST3	10		8	<5	<5	<5			<5		27
2019 Round 2 - ST3/ST4+	10		8	<5	<5	<5			<5		27
Clinical Neurophysiology ST3	<5	<5	<5	<5	<5	10			<5		23
2019 Round 2 - ST3/ST4+	<5	<5	<5	<5	<5	10			<5		23
Clinical Oncology ST3	25	<5	41	11	29	21			<5	<5	136
2019 Round 2 - ST3/ST4+	25	<5	41	11	29	21			<5	<5	136
Clinical Pharmacology and Therapeutics ST3	<5	<5	<5		<5	<5			<5		14
2019 Round 2 - ST3/ST4+	<5	<5	<5		<5	<5			<5		14
Clinical Radiology ST1	150	23	185	93	208	253	<5	<5	38	13	967
2019 Round 1 - CT1/ST1 and Run Through	150	23	185	93	208	253	<5	<5	38	13	967
Combined Infection Training ST3	43	<5	30	<5	34	16		<5	<5		136
2019 Round 2 - ST3/ST4+	43	<5	30	<5	34	16		<5	<5		136
Community Sexual and Reproductive Health ST1	23	<5	22	8	12	12			<5		83
2019 Round 1 - CT1/ST1 and Run Through	23	<5	22	8	12	12			<5		83
Core Psychiatry Training CT1	185	15	254	61	190	229	<5	<5	62	9	1010
2019 Round 1 - CT1/ST1 and Run Through	170	9	190	43	153	145	<5	<5	51	7	773
2019 Round 1 Re Advert - CT1/ST1	15	6	64	18	37	84			11	<5	237
Core Surgical Training CT1	372	33	459	93	346	248	6	16	90	27	1690
2019 Round 1 - CT1/ST1 and Run Through	372	33	459	93	346	248	6	16	90	27	1690
Dermatology ST3	18	<5	36	14	29	20	<5		7	<5	132
2019 Round 2 - ST3/ST4+	18	<5	36	14	29	20	<5		7	<5	132
Diagnostic neuropathology ST3	<5		<5	<5		<5					<5
2019 Round 2 - ST3/ST4+	<5		<5	<5		<5					<5
Emergency Medicine ST3	11	<5	8	20	12	34			<5	<5	88
2019 Round 2 - ST3/ST4+	11	<5	8	20	12	34			<5	<5	88
Emergency Medicine ST4	19	<5	14	6	13	18	<5		<5	<5	81
2019 Round 1 - CT1/ST1 and Run Through	19	<5	14	6	13	18	<5		<5	<5	81
Endocrinology and Diabetes Mellitus ST3	17	26	35	27	25	109		<5	6	<5	250
2019 Round 2 - ST3/ST4+	17	26	35	27	25	109		<5	6	<5	250
Forensic Psychiatry and Child and Adolescent Psychiatry ST4	<5		<5								<5
2019 Round 2 - ST3/ST4+	<5		<5								<5
Forensic Psychiatry ST4	14		11	<5	7						35
2019 Round 2 - ST3/ST4+	14		11	<5	7						35
Gastroenterology ST3	39	8	44	17	38	90	<5		<5	<5	246
2019 Round 2 - ST3/ST4+	39	8	44	17	38	90	<5		<5	<5	246
General and Vascular Surgery ST3	49	<5	96	43	63	161		<5	10	<5	428
2019 Round 2 - ST3/ST4+	49	<5	96	43	63	161		<5	10	<5	428
General Practice ST1	902	149	2060	533	975	1579	17	17	230	65	6527
2019 Round 1 - CT1/ST1 and Run Through	843	104	1574	423	842	1093	15	14	207	51	5166
2019 Round 1 Re Advert - CT1/ST1	59	45	486	110	133	486	<5	<5	23	14	1361
General Psychiatry and Medical Psychotherapy ST4	7		<5		<5	<5			<5		19
2019 Round 2 - ST3/ST4+	7		<5		<5	<5			<5		19
General Psychiatry and Old Age Psychiatry ST4	17	<5	23	<5	12	15			<5		73
2019 Round 2 - ST3/ST4+	17	<5	23	<5	12	15			<5		73
General Psychiatry ST4	40	8	43	10	25	35			9		170
2019 Round 2 - ST3/ST4+	40	8	43	10	25	35			9		170
Genito-urinary Medicine ST3	7	<5	<5		<5	<5			<5		20
2019 Round 2 - ST3/ST4+	7	<5	<5		<5	<5			<5		20
Geriatric Medicine ST3	43	16	80	16	38	46		<5	6		246
2019 Round 2 - ST3/ST4+	43	16	80	16	38	46		<5	6		246
Haematology ST3	33	<5	28	9	21	35	<5	<5	<5	<5	139
2019 Round 2 - ST3/ST4+	33	<5	28	9	21	35	<5	<5	<5	<5	139
Histopathology ST1	33	<5	52	13	38	31		<5	13		184
2019 Round 1 - CT1/ST1 and Run Through	33	<5	52	13	38	31		<5	13		184
Immunology ST3	3	<5	<5		<5	<5			<5		19
2019 Round 2 - ST3/ST4+	3	<5	<5		<5	5			<5		19
Intensive Care Medicine ST3	99	9	70	22	49	41		<5	9	<5	305
2019 Round 2 - ST3/ST4+	99	9	70	22	49	41		<5	9	<5	305
Internal Medicine Training CT1	574	135	732	235	520	709	6	20	117	24	3072
2019 Round 1 - CT1/ST1 and Run Through	539	76	591	149	428	293	<5	18	109	21	2229
2019 Round 1 Re Advert - CT1/ST1	35	59	141	86	92	416	<5	<5	8	<5	843
Medical Oncology ST3	23	8	36	12	25	39			<5	<5	151
2019 Round 2 - ST3/ST4+	23	8	36	12	25	39			<5	<5	151
Medical Ophthalmology ST3			<5	<5	<5	<5					12
2019 Round 2 - ST3/ST4+			<5	<5	<5	<5					12
Medical Psychotherapy ST4	<5		<5	<5	<5				<5		8
2019 Round 2 - ST3/ST4+	<5		<5	<5	<5				<5		8
Metabolic Medicine ST3	<5	<5	<5			6					12
2019 Round 2 - ST3/ST4+	<5	<5	<5			6					12
Neurology ST3	22	6	24	10	22	39		<5	<5		129
2019 Round 2 - ST3/ST4+	22	6	24	10	22	39		<5	<5		129
Neurosurgery ST1	32		37	13	37	23	<5	<5	7	<5	157
2019 Round 1 - CT1/ST1 and Run Through	32		37	13	37	23	<5	<5	7	<5	157
Neurosurgery ST3	<5		9	<5	<5	6					21
2019 Round 1 - CT1/ST1 and Run Through	<5		9	<5	<5	6					21
Nuclear Medicine ST3				<5	<5	<5					7
2019 Round 1 - CT1/ST1 and Run Through				<5	<5	<5					7
Obstetrics and Gynaecology ST1	104	20	251	39	82	152	<5	6	24	6	685
2019 Round 1 - CT1/ST1 and Run Through	97	14	193	26	69	92	<5	<5	21	6	522
2019 Round 1 Re Advert - CT1/ST1	7	6	58	13	13	60		<5	<5		163
Obstetrics and Gynaecology ST3	<5	<5	51	54	23	111			<5	<5	254
2019 Round 2 - ST3/ST4+	<5	<5	51	54	23	111			<5	<5	254
Occupational Medicine ST3	<5		12	<5	<5	<5		<5	<5		25
2019 Round 2 - ST3/ST4+	<5		12	<5	<5	<5		<5	<5		25
Old Age Psychiatry ST4	13	<5	16	<5	10	8			<5		56
2019 Round 2 - ST3/ST4+	13	<5	16	<5	10	8			<5		56
Ophthalmology ST1	49	9	91	19	84	77	<5	<5	18	<5	356
2019 Round 1 - CT1/ST1 and Run Through	49	9	91	19	84	77	<5	<5	18	<5	356
Oral and Maxillo-facial Surgery ST1	<5		7	<5	<5	6		<5	<5	<5	29
2019 Round 1 - CT1/ST1 and Run Through	<5		7	<5	<5	6		<5	<5	<5	29
Oral and Maxillo-facial Surgery ST3	8		<5	<5	6	<5			<5	<5	23
2019 Round 1 - CT1/ST1 and Run Through	8		<5	<5	6	<5			<5	<5	23
Otolaryngology ST3	22	<5	27	15	17	15		<5	<5	<5	103
2019 Round 2 - ST3/ST4+	22	<5	27	15	17	15		<5	<5	<5	103
Paediatric and perinatal pathology ST3				<5	<5				<5		<5
2019 Round 2 - ST3/ST4+				<5	<5				<5		<5
Paediatric Cardiology ST4	<5	<5	10	<5	<5	16			<5		40
2019 Round 2 - ST3/ST4+	<5	<5	10	<5	<5	16			<5		40
Paediatric Surgery ST3	<5		15		7	12		<5	<5		41
2019 Round 2 - ST3/ST4+	<5		15		7	12		<5	<5		41
Paediatrics ST1	138	14	259	46	91	116	<5	6	33	<5	708
2019 Round 1 - CT1/ST1 and Run Through	134	11	212	31	80	57	<5	<5	31	<5	564
2019 Round 1 Re Advert - CT1/ST1	<5	<5	47	15	11	59		<5	<5	<5	144
Paediatrics ST3	7	<5	24	11	11	68			<5		123
2019 Round 2 - ST3/ST4+	7	<5	24	11	11	68			<5		123
Paediatrics ST4	7	<5	23	16	12	66			<5		126
2019 Round 2 - ST3/ST4+	7	<5	23	16	12	66			<5		126
Palliative Medicine ST3	26	<5	34	<5	15	5		<5	<5		92
2019 Round 2 - ST3/ST4+	26	<5	34	<5	15	5		<5	6		92
Plastic Surgery ST3	20	<5	45	9	37	11	<5	<5	7	<5	137
2019 Round 2 - ST3/ST4+	20	<5	45	9	37	11	<5	<5	7	<5	137
Psychiatry of Learning Disability and Child and Adolescent Psychiatry ST4	<5					<5					6
2019 Round 2 - ST3/ST4+	<5					<5					6
Psychiatry of Learning Disability ST4	7		6	<5	<5	<5			<5	<5	25
2019 Round 2 - ST3/ST4+	7		6	<5	<5	<5			<5	<5	25
Public Health Medicine ST1	196	8	260	36	139	59	<5	<5	66	6	773
2019 Round 1 - CT1/ST1 and Run Through	196	8	260	36	139	59	<5	<5	66	6	773
Rehabilitation Medicine ST3			6	<5	<5	7		<5			19
2019 Round 2 - ST3/ST4+			6	<5	<5	7		<5			19
Renal Medicine ST3	14	12	34	18	17	48			<5	<5	147
2019 Round 2 - ST3/ST4+	14	12	34	18	17	48			<5	<5	147
Respiratory Medicine ST3	53	14	47	18	31	77		<5	10	<5	253
2019 Round 2 - ST3/ST4+	53	14	47	18	31	77		<5	10	<5	253
Rheumatology ST3	10	<5	14	<5	15	48			<5	<5	102
2019 Round 2 - ST3/ST4+	10	<5	14	<5	15	48			<5	<5	102
Sport and Exercise Medicine ST3	7	<5	14	<5	9	8			<5		42
2019 Round 2 - ST3/ST4+	7	<5	14	<5	9	8			<5		42
Trauma and Orthopaedic Surgery ST3	52	<5	78	40	69	97	<5	<5	10	<5	355
2019 Round 2 - ST3/ST4+	52	<5	78	40	69	97	<5	<5	10	<5	355
Urology ST3	19	<5	47	8	33	25		<5	7		141
2019 Round 2 - ST3/ST4+	19	<5	47	8	33	25		<5	7		141
Grand Total	4681	696	6845	1909	4176	5576	52	129	1027	237	25328

## Sheet: GMC data
speciality	buddhist	christian	hindu	jewish	muslim	sikh	other	no religion	prefer not to say	unknown	total
anaesthesia	45	1537	486	31	197	25	38	1278	379	6471	10487
Emergency Medicine	10	449	96	11	102	7	6	369	79	1279	2408
GP	174	7632	1364	175	1789	282	187	5225	1936	44713	63477
Medicine	141	3350	845	121	856	58	93	2116	709	13036	21325
Obs&gyne	19	806	292	12	190	11	16	334	121	2269	4070
occupational medicine		120	9	2	8		1	68	30	329	567
opthalmology	14	404	105	9	100	8	12	181	102	1406	2341
paediatrics	38	1120	446	35	204	9	34	585	185	3336	5992
pathology	21	403	120	16	87	7	10	314	123	1912	3013
psychiatry	51	1074	426	56	301	37	63	936	345	4919	8208
publice health	1	168	16	7	20	2	8	139	34	652	1047
radiology	36	822	251	22	215	19	30	519	244	3853	6011
surgery	41	2531	597	49	565	55	76	1142	470	8533	14059
other	1	16	2	1	3	1		10	7	35	76
total	587	20316	5037	543	4609	520	569	13117	4724	92271	142293

## Sheet: used and organised  data HEE
speciality	Row Labels	Atheism	Buddhism	Christianity	Hinduism	Not disclosed	Islam	Jainism	Judaism	Other	Sikhism	Grand Total
anaesthesia	Anaesthetics ST3, 2019 Round 2 - ST3/ST4+	208	3	169	49	104	29	3	3	28	6	602
anaesthesia	Intensive Care Medicine ST3, 2019 Round 2 - ST3/ST4+	99	9	70	22	49	41		3	9	3	305
emergency medicine	Acute Care Common Stem - Emergency Medicine CT1_ST1, 2019 Round 1 - CT1/ST1 and Run Through & Re-Advert	270	19	261	77	141	207	2	6	40	7	1030
emergency medicine	Emergency Medicine ST3, 2019 Round 2 - ST3/ST4+	11	1	8	20	12	34			1	1	88
emergency medicine	Emergency Medicine ST4, 2019 Round 1 - CT1/ST1 and Run Through	19	4	14	6	13	18	1		4	2	81
General practice	General Practice ST1, 2019 Round 1 - CT1/ST1 and Run Through & Re-Advert	902	149	2060	533	975	1579	17	17	230	65	6527
medicine	Acute Internal Medicine ST3, 2019 Round 2 - ST3/ST4+	39	40	38	28	37	143		2	8	1	336
medicine	Cardiology ST3, 2019 Round 2 - ST3/ST4+	47	27	87	30	52	137		3	10	4	397
medicine	Clinical Oncology ST3, 2019 Round 2 - ST3/ST4+	25	3	41	11	29	21			4	2	136
medicine	Combined Infection Training ST3, 2019 Round 2 - ST3/ST4+	43	2	30	6	34	16		1	4		136
medicine	Dermatology ST3, 2019 Round 2 - ST3/ST4+	18	4	36	14	29	20	1		7	3	132
medicine	Endocrinology and Diabetes Mellitus ST3, 2019 Round 2 - ST3/ST4+	17	26	35	27	25	109		2	6	3	250
medicine	Gastroenterology ST3, 2019 Round 2 - ST3/ST4+	39	8	44	17	38	90	3		4	3	246
medicine	Geriatric Medicine ST3, 2019 Round 2 - ST3/ST4+	43	16	80	16	38	46		1	6		246
medicine	Haematology ST3, 2019 Round 2 - ST3/ST4+	33	3	28	9	21	35	1	2	4	3	139
medicine	Immunology ST3, 2019 Round 2 - ST3/ST4+	3	2	4		3	5			2		19
medicine	Medical Oncology ST3, 2019 Round 2 - ST3/ST4+	23	8	36	12	25	39			4	4	151
medicine	Metabolic Medicine ST3, 2019 Round 2 - ST3/ST4+	2	1	3			6					12
medicine	Neurology ST3, 2019 Round 2 - ST3/ST4+	22	6	24	10	22	39		3	3		129
medicine	Palliative Medicine ST3, 2019 Round 2 - ST3/ST4+	26	1	34	3	15	5		2	6		92
medicine	Rehabilitation Medicine ST3, 2019 Round 2 - ST3/ST4+			6	2	2	7		2			19
medicine	Renal Medicine ST3, 2019 Round 2 - ST3/ST4+	14	12	34	18	17	48			2	2	147
medicine	Respiratory Medicine ST3, 2019 Round 2 - ST3/ST4+	53	14	47	18	31	77		2	10	1	253
medicine	Rheumatology ST3, 2019 Round 2 - ST3/ST4+	10	3	14	4	15	48			4	4	102
medicine	Sport and Exercise Medicine ST3, 2019 Round 2 - ST3/ST4+	7	1	14	1	9	8			2		42
obsterics and gynecology	Obstetrics and Gynaecology ST1, 2019 Round 1 - CT1/ST1 and Run Through & Re-Advert	104	20	251	39	82	152	1	6	24	6	685
obstetrics	Obstetrics and Gynaecology ST3, 2019 Round 2 - ST3/ST4+	4	4	51	54	23	111			4	3	254
public health	Public Health Medicine ST1, 2019 Round 1 - CT1/ST1 and Run Through	196	8	260	36	139	59	1	2	66	6	773
psychiatry	Child and Adolescent Psychiatry ST1, 2019 Round 1 - CT1/ST1 and Run Through	16	3	40	12	21	21	2		3	2	120
psychiatry	Child and Adolescent Psychiatry ST4, 2019 Round 2 - ST3/ST4+	14	2	17	6	7	11			8	2	67
psychiatry	Forensic Psychiatry and Child and Adolescent Psychiatry ST4, 2019 Round 2 - ST3/ST4+	1		3								<5
psychiatry	Forensic Psychiatry ST4, 2019 Round 2 - ST3/ST4+	14		11	3	7						35
psychiatry	General Psychiatry and Medical Psychotherapy ST4, 2019 Round 2 - ST3/ST4+	7		4		2	4			2		19
psychiatry	General Psychiatry and Old Age Psychiatry ST4, 2019 Round 2 - ST3/ST4+	17	2	23	2	12	15			2		73
psychiatry	General Psychiatry ST4, 2019 Round 2 - ST3/ST4+	40	8	43	10	25	35			9		170
psychiatry	Medical Psychotherapy ST4, 2019 Round 2 - ST3/ST4+	1		3	1	2				1		8
psychiatry	Old Age Psychiatry ST4, 2019 Round 2 - ST3/ST4+	13	2	16	3	10	8			4		56
psychiatry	Psychiatry of Learning Disability and Child and Adolescent Psychiatry ST4, 2019 Round 2 - ST3/ST4+	3					3					6
psychiatry	Psychiatry of Learning Disability ST4, 2019 Round 2 - ST3/ST4+	7		6	2	2	4			2	2	25
medicine	Medical Ophthalmology ST3, 2019 Round 2 - ST3/ST4+			4	2	2	4					12
opthalmology	Ophthalmology ST1, 2019 Round 1 - CT1/ST1 and Run Through	49	9	91	19	84	77	3	3	18	3	356
surgery	Cardio-thoracic surgery ST1, 2019 Round 1 - CT1/ST1 and Run Through	17	1	26	9	23	21		1	3		101
surgery	Cardio-thoracic surgery ST3, 2019 Round 1 - CT1/ST1 and Run Through	4	3	7	4	4	11			2		35
surgery	General and Vascular Surgery ST3, 2019 Round 2 - ST3/ST4+	49	2	96	43	63	161		2	10	2	428
surgery	Neurosurgery ST1, 2019 Round 1 - CT1/ST1 and Run Through	32		37	13	37	23	1	3	7	4	157
surgery	Neurosurgery ST3, 2019 Round 1 - CT1/ST1 and Run Through	2		9	2	2	6					21
surgery	Oral and Maxillo-facial Surgery ST1, 2019 Round 1 - CT1/ST1 and Run Through	3		7	2	3	6		2	3	3	29
surgery	Oral and Maxillo-facial Surgery ST3, 2019 Round 1 - CT1/ST1 and Run Through	8		3	1	6	3			1	1	23
surgery	Otolaryngology ST3, 2019 Round 2 - ST3/ST4+	22	2	27	15	17	15		2	2	1	103
surgery	Paediatric Surgery ST3, 2019 Round 2 - ST3/ST4+	4		15		7	12		1	2		41
surgery	Plastic Surgery ST3, 2019 Round 2 - ST3/ST4+	20	3	45	9	37	11	1	2	7	2	137
surgery	Trauma and Orthopaedic Surgery ST3, 2019 Round 2 - ST3/ST4+	52	3	78	40	69	97	1	3	10	2	355
surgery	Urology ST3, 2019 Round 2 - ST3/ST4+	19	1	47	8	33	25		1	7		141
occupational medicine	Occupational Medicine ST3, 2019 Round 2 - ST3/ST4+	2		12	2	2	3		1	3		25
other	Paediatric and perinatal pathology ST3, 2019 Round 2 - ST3/ST4+				1	1				1		<5
medicine	Paediatric Cardiology ST4, 2019 Round 2 - ST3/ST4+	3	3	10	2	3	16			3		40
paediatrics	Paediatrics ST1, 2019 Round 1 - CT1/ST1 and Run Through & Re-Advert	138	14	259	46	91	116	1	6	33	4	708
paediatrics	Paediatrics ST3, 2019 Round 2 - ST3/ST4+	7	1	24	11	11	68			1		123
paediatrics	Paediatrics ST4, 2019 Round 2 - ST3/ST4+	7	1	23	16	12	66			1		126
medicine	Allergy ST3, 2019 Round 2 - ST3/ST4+	3	1	3			3					10
medicine	Audio vestibular Medicine ST3, 2019 Round 2 - ST3/ST4+			3	1		3					7
medicine	Clinical Genetics ST3, 2019 Round 2 - ST3/ST4+	10		8	2	2	3			2		27
medicine	Clinical Neurophysiology ST3, 2019 Round 2 - ST3/ST4+	3	1	4	1	3	10			1		23
medicine	Clinical Pharmacology and Therapeutics ST3, 2019 Round 2 - ST3/ST4+	3	1	4		2	3			1		14
O&G	Community Sexual and Reproductive Health ST1, 2019 Round 1 - CT1/ST1 and Run Through	23	3	22	8	12	12			3		83
other	Diagnostic neuropathology ST3, 2019 Round 2 - ST3/ST4+	1		1	1		1					<5
medicine	Genito-urinary Medicine ST3, 2019 Round 2 - ST3/ST4+	7	1	4		2	4			2		20
medicine	Nuclear Medicine ST3, 2019 Round 1 - CT1/ST1 and Run Through				1	2	4					7
radiology	Clinical Radiology ST1, 2019 Round 1 - CT1/ST1 and Run Through	150	23	185	93	208	253	1	3	38	13	967
pathology	Histopathology ST1, 2019 Round 1 - CT1/ST1 and Run Through	33	2	52	13	38	31		2	13		184

## Sheet: speciality program CCT
Specialty Programme	NTN/CCT
Acute Care Common Stem - Emergency Medicine CT1_ST1	Yes
Acute Internal Medicine ST3	Yes
Allergy ST3	Yes
Anaesthetics CT1	No
Anaesthetics ST3	Yes
Audio vestibular Medicine ST3	Yes
Cardiology ST3	Yes
Cardio-thoracic surgery ST1	Yes
Cardio-thoracic surgery ST3	Yes
Child and Adolescent Psychiatry ST1	Yes
Child and Adolescent Psychiatry ST4	Yes
Clinical Genetics ST3	Yes
Clinical Neurophysiology ST3	Yes
Clinical Oncology ST3	Yes
Clinical Pharmacology and Therapeutics ST3	Yes
Clinical Radiology ST1	Yes
Combined Infection Training ST3	Yes
Community Sexual and Reproductive Health ST1	Yes
Core Psychiatry Training CT1	No
Core Surgical Training CT1	No
Dermatology ST3	Yes
Diagnostic neuropathology ST3	Yes
Emergency Medicine ST3	Yes
Emergency Medicine ST4	Yes
Endocrinology and Diabetes Mellitus ST3	Yes
Forensic Psychiatry and Child and Adolescent Psychiatry ST4	Yes
Forensic Psychiatry ST4	Yes
Gastroenterology ST3	Yes
General and Vascular Surgery ST3	Yes
General Practice ST1	Yes
General Psychiatry and Medical Psychotherapy ST4	Yes
General Psychiatry and Old Age Psychiatry ST4	Yes
General Psychiatry ST4	Yes
Genito-urinary Medicine ST3	Yes
Geriatric Medicine ST3	Yes
Haematology ST3	Yes
Histopathology ST1	Yes
Immunology ST3	Yes
Intensive Care Medicine ST3	Yes
Internal Medicine Training CT1	No
Medical Oncology ST3	Yes
Medical Ophthalmology ST3	Yes
Medical Psychotherapy ST4	Yes
Metabolic Medicine ST3	Yes
Neurology ST3	Yes
Neurosurgery ST1	Yes
Neurosurgery ST3	Yes
Nuclear Medicine ST3	Yes
Obstetrics and Gynaecology ST1	Yes
Obstetrics and Gynaecology ST3	Yes
Occupational Medicine ST3	Yes
Old Age Psychiatry ST4	Yes
Ophthalmology ST1	Yes
Oral and Maxillo-facial Surgery ST1	Yes
Oral and Maxillo-facial Surgery ST3	Yes
Otolaryngology ST3	Yes
Paediatric and perinatal pathology ST3	Yes
Paediatric Cardiology ST4	Yes
Paediatric Surgery ST3	Yes
Paediatrics ST1	Yes
Paediatrics ST3	Yes
Paediatrics ST4	Yes
Palliative Medicine ST3	Yes
Plastic Surgery ST3	Yes
Psychiatry of Learning Disability and Child and Adolescent Psychiatry ST4	Yes
Psychiatry of Learning Disability ST4	Yes
Public Health Medicine ST1	Yes
Rehabilitation Medicine ST3	Yes
Renal Medicine ST3	Yes
Respiratory Medicine ST3	Yes
Rheumatology ST3	Yes
Sport and Exercise Medicine ST3	Yes
Trauma and Orthopaedic Surgery ST3	Yes
Urology ST3	Yes
